# Supplementary material for: TRIM32 inhibits Venezuelan equine encephalitis virus infection by targeting a late step in viral entry
Source: PLoS Pathog. 2024 Nov 11;20(11):e1012312. doi: 10.1371/journal.ppat.1012312 (PMC11581401; doi:10.1371/journal.ppat.1012312)
Supplement: S1 Table — (XLSX) [file ppat.1012312.s005.xlsx]

## Sheet: related to Fig1
Fig1A		GFP% normalized to Fluc control			Fig1C
	E3	screen 1	screen 2		VEEV-TC83	Empty			TRIM32					Fig1B
	12	119.802	102.778		12hpi	6.79588	7.43933	6.62839	5.57403	6.09691	5.09691				TRIM
	61	105.545	89.7569		24hpi	7.94201	8.42325	8.11394	7.09691	7.62839	7			Fluc	8	25	26	32	33
	76	132.673	119.792											44.5	28.6	48.8	43.1	6.3	83.4
	84	126.733	132.639		Fig1D									41.4	34.1	45.3	43.9	7.43	82.3
	90	84.1584	84.375		SINV	Empty			TRIM32					44.1	34.5	41.3	40.6	7.54	79.9
	RNF126	35.6436	35.7639		24hpi	5.57403	6.62839	5.57403	4.87506	4.17609	3.79588
	G	95.4455	101.042		36hpi	7	7.24304	7.47712	5.8893	4.51188	5.09691
	H	112.673	109.722
	I	112.871	114.583		Fig1E
	J	55.8416	73.9583		Empty	50.3	54.4	46.8
	22	98.4158	94.9653		mTrim32	10.2	10.4	9.79
	31	97.0297	91.1458
	24	130.297	100.347		Fig1F
	65	122.772	105.903		VEEV-TC83-GFP	sgNt/BP			sgTrim32/2B3P			sgTrim32/2B4P
	RNF10	42.1782	21.5278		1MOI	30.1	27.7	31.2	46.4	45.9	46.2	41.9	37.3	42.5
	86	134.654	123.438		3MOI	61.2	60.4	60.5	66.5	65	64.6	61.9	59.5	60.8
	91	114.455	109.028
	103	100.198	97.0486
	34	97.4257	83.1597		Empty	50.3	54.4	46.8
	43	96.4356	106.25		mTrim32	10.2	10.4	9.79
	5	107.327	135.069
	8	77.2277	81.4236
	9	43.1683	65.625
	RNF41	29.3069	13.8194
	73	122.97	118.229
	82	83.7624	102.604
	87	134.257	133.16
	93	94.6535	121.181
	104	90.6931	106.25
	K	119.604	119.444
	XIAP	16.9703	31.4236
	M	131.683	125.694
	O	133.663	128.819
	63	126.733	129.167
	44	55.4455	81.7708
	59	60.198	23.2639
	75	74.8515	61.9792
	83	131.089	110.59
	88	119.208	116.493
	98	118.416	116.493
	106	101.782	94.7917
	51	96.4356	96.0069
	53	117.822	110.764
	54	131.089	121.007
	55	95.6436	81.25
	60	93.6634	80.3819
	EMPTY	103.564	87.6736
	119	94.2574	94.4444
	RNF121	36.4356	23.4375
	145	100.594	66.3194
	a	73.8614	90.4514
	b	102.376	120.312
	c	74.2574	72.5694
	d	124.555	139.41
	e	108.317	119.444
	Empty	96.4356	112.326
	113	109.109	128.472
	122	95.6436	101.91
	RNF14	137.03	142.361
	146	130.693	143.056
	153	122.97	135.417
	114	112.079	130.208
	TRIM72	139.406	145.312
	137	61.9802	91.1458
	150	127.327	141.319
	154	83.3663	96.1806
	116	73.6634	86.4583
	124	114.257	121.701
	144	122.178	121.875
	151	129.307	132.986
	155	107.723	120.312
	Mock	1.84356	3.03819
	40	99.3464	108.738
	60	114.118	103.398
	59	105.49	94.6602
	52	107.974	126.456
	60	121.046	157.039
	59	104.183	89.5631
	L1	97.2549	86.6505
	L2	108.105	112.864
	22	108.497	106.311
	61	105.229	101.699
	35	107.451	92.4757
	34	104.967	110.194
	62	103.268	98.0583
	65	101.83	105.097
	50	104.183	84.2233
	29	107.712	99.0291
	46	109.15	96.6019
	45	108.627	121.602
	30A	106.144	110.68
	TRIM33	117.386	195.631
	67	106.797	99.2718
	74	105.229	97.8155
	43	109.935	116.262
	44	96.3399	85.6796
	17	99.3464	71.6019
	18	106.144	102.184
	19	97.7778	91.9903
	21	97.3856	59.466
	8	92.549	65.2913
	15	89.8039	72.0874
	Fluc	100	100
	2	105.882	111.65
	4b	98.1699	79.1262
	5	103.66	92.233
	6	104.052	92.9612
	7	104.052	97.3301
	27	95.1634	63.3495
	26	105.229	94.1748
	25	104.837	89.8058
	TRIM32	53.5948	9.75728
	22	106.405	108.01
	39	107.582	117.233
	11	104.575	90.7767
	14	98.6928	91.2621
	mT7	98.8235	68.4466
	13	106.013	88.1068
	9	99.4771	65.2913
	10	102.614	88.5922

## Sheet: related to Fig2
Fig2A, 2D
	Empty							TRIM32
sgNT	45	44.7	37.6	37.3	40.7	49.3	43.6	7.38	8.27	5.61	5.53	6.57	7.37	7.44
sgSTING	75.4	77.8	65.8	68	68.4	79.5	80.5	11.5	13.7	9.23	8.93	13.6	14.6	15.1
sgTBK1	46.5	53.5	37.6	42.6	51.3	59.9	56.5	8.61	8.61	6.32	6.31	5.83	6.17	6.96
Fig2C
Empty	69.7	72.4	73.6	62.2
TRIM32	12	11.9	13.3	9.21
Fig2F
IFNbeta-						IFNbeta+
Empty			TRIM32-3xF			Empty			TRIM32-3xF
sgNT	sgIRF9	sgSTAT1	sgNT	sgIRF9	sgSTAT1	sgNT	sgIRF9	sgSTAT1	sgNT	sgIRF9	sgSTAT1
53.16	63.275	59.415	33.42	30.39	31.65	0.115	52.65	51.55	0.07	16.995	13.325
62.675	71.37	72.16	35.155	39.07	35.63	0.14	45.08	45.505	0.225	18.19	14.225
47.79	53.085	55.31	24.36	26.91	26.51	0.19	30.615	35.84	0.195	12.535	9.985

## Sheet: related to Fig3
Fig3A
	Empty		TRIM32-3xF
5	0.515	0.663	1.02	0.719
6	0.728	0.9	0.746	0.923
7	1.03	1.13	1.28	0.871
8	16.9	16.9	19.7	21.2
12hpt	41	49.4	47.7	33.7
Fig3B
	Empty			TRIM32-3xF
4	2.09691	2.64098		2.09691	2.09691
5	3.39794	3.60879		3.64098	3.67094
6	4.95424	4.57403		4.96614	4.8893
8	6.39794	6.30103		6.35218	6.69897
12hpt	7	6.69897		6.17609	7
Fig3D
	Fluc			TRIM32
1	2.07341	2.03834	3.21344	2.09856	2.05761	3.24683
2	3.20324	2.81648	4.07416	3.09924	2.89749	3.96442
3	4.38299	3.86978	5.55038	4.26136	3.96318	5.33652
4	5.43844	4.84046	6.92887	5.33544	4.91108	6.75576
6hpt	6.92962	6.63966	8.38127	6.88819	6.67791	8.33204
Fig3E
	Empty		TRIM32
1	4.55522	4.43024	4.08743	4.2584
2	6.19378	5.83795	5.74509	5.60561
4	8.55285	8.25659	8.50634	8.00585
6	9.49039	9.11022	9.14378	9.05405
8hpt	9.56097	9.0279	9.1243	9.13508

## Sheet: related to Fig4
Fig4A
	Binding			Internalization
Empty	405.659	169.466	232.822	107.772	49.8524	90.6342
TRIM32-3xF	240.298	94.7482	125.849	42.6859	68.8741	51.2856
Fig4B
	HeLa-Fluc				HeLa-TRIM32
mock	2.85699	2.16583			2.06284	2.0871
1	4.30254	4.41673	4.71911	4.80603	4.05579	4.26406	4.59983	4.48606
10MOI	5.70279	5.53164	5.36085	5.76425	5.60721	5.37375	5.1897	5.41433
Fig4C
	U2OS-Fluc			U2OS-TRIM32
mock	1.94638	2.0027	2.63004	2.02731	2.17283	2.32469
1	4.06606	3.90105	4.38241	4.03199	3.95776	4.35168
10MOI	5.19583	5.20014	5.16501	5.16847	5.04787	5.21069
Fig4E
	-BafA1			+BafA1 10 nM			pH7.4 +BafA1 10 nM			pH5.5 +BafA1 10 nM
Empty	90.5	93	86.7	0.9	1.1	0.8	1.09	1.19	0.84	26.3	31.8	23.8
TRIM32-3xF	33.5	35.8	22.6	1.3	0.9	0.8	0.74	1.41	0.79	23.3	28.1	20.7

## Sheet: related to Fig5
Fig5B				Fig5C
	TD.HA	TRIM32.TD.HA			Abundance of TRIM32	Abundance of viral proetin
	68.8	20.7		TD.HA-VEEV#1	6.86255	6.8415
	75.3	19.8		TD.HA-VEEV#2	6.98241	6.40852
	65.2	22.1		TD.HA+VEEV#1	6.7475	8.64922
				TD.HA+VEEV#2	6.97778	8.65452
				TD.HA+VEEV#3	6.88621	8.69482
				TRIM32.TD.HA-VEEV#1	9.68001	6.91623
				TRIM32.TD.HA-VEEV#2	9.81417	6.69454
				TRIM32.TD.HA+VEEV#1	9.51774	8.52122
				TRIM32.TD.HA+VEEV#2	9.63759	8.64033
				TRIM32.TD.HA+VEEV#3	9.78586	8.78277

## Sheet: related to Fig6
Fig6C
	CHX		DMSO
0	5.87162	5.96212	6.00928	6.01615
20	5.65469	5.66345	5.66554	5.71851
50	5.68567	5.70568	5.69816	5.72253
180	5.15563	5.27695	5.27247	5.33248
300min	5.11864	5.17173	5.90802	5.90589
Fig6D, 6E
	TRIM32 CHX		TRIM32 DMSO		Fluc CHX		Fluc DMSO
0	5.79197	5.77398	5.65883	5.64353	5.87162	5.96212	6.00928	6.01615
20	5.42474	5.37883	5.40395	5.45878	5.65469	5.66345	5.66554	5.71851
50	5.41263	5.39126	5.38366	5.30621	5.68567	5.70568	5.69816	5.72253
180min	5.11934	4.97776	5.07632	4.96861	5.15563	5.27695	5.27247	5.33248
Fig6F
	Empty				TRIM32
30	3.36605	3.14051	3.60627	3.3587	3.10585	3.07628	2.99388	3.04297
50	4.11388	3.86463	3.96858	3.75205	3.18865	3.33284	3.15806	3.29469
70	4.45769	4.32274	4.2895	4.11534	3.5168	3.65715	3.44342	3.55618
120	4.88979	4.78947	4.65396	4.46796	3.86463	3.98825	3.77026	3.86439
150min	5.26564	5.14252	5.24004	5.10183	4.21299	4.36464	4.2489	4.35455
Fig6G
	Empty/DMSO		TRIM32/DMSO		Empty/ML336		TRIM32/ML336
30	3.84292	3.8175	3.33546	3.49845	4.00522	3.95226	3.5231	3.3962
50	4.78626	4.73016	4.12061	4.14426	4.88665	4.81495	4.12975	4.16292
70	4.96858	4.92292	4.27372	4.31494	5.1139	5.0155	4.35286	4.39869
120	5.61782	5.59365	4.88969	4.91388	5.44676	5.37728	4.73161	4.79121
180	6.29668	6.3668	5.54891	5.55215	5.70053	5.59191	4.93362	4.93473
300min	7.831	7.9275	7.17239	7.212	5.97088	5.88761	5.20599	5.19646

## Sheet: related to Fig7
Fig7B
Empty	WT	P130S	R394H	D487N
41.2	6.69	10.5	43.5	40.9
50.3	7.72	11.2	55.6	46.3
54.4	8.4	10.1	53.5	49.2
